# Supplementary material for: Role of Environmental Photocatalysts and Organic Matter on the Degradation and Toxicity of Metformin Hydrochloride
Source: Toxics. 2025 May 17;13(5):407. doi: 10.3390/toxics13050407 (PMC12115835; doi:10.3390/toxics13050407)
Supplement: Supplementary file 1 [file toxics-13-00407-s001.zip]

Archive with 1 entries (1 files):
- toxics-3614721-supplementary.pdf
